# Supplementary material for: Oats Lower Age-Related Systemic Chronic Inflammation (iAge) in Adults at Risk for Cardiovascular Disease
Source: Nutrients. 2022 Oct 25;14(21):4471. doi: 10.3390/nu14214471 (PMC9656573; doi:10.3390/nu14214471)
Supplement: Supplementary file 1 [file nutrients-14-04471-s001.zip]

Archive with 1 entries (1 files):
- nutrients-1954822-supplementary.pdf
